# Supplementary material for: The Risk of Malnutrition and Sarcopenia in Elderly People Living with HIV during the COVID-19 Pandemic
Source: Nutrients. 2024 Aug 2;16(15):2540. doi: 10.3390/nu16152540 (PMC11313797; doi:10.3390/nu16152540)
Supplement: Supplementary file 1 [file nutrients-16-02540-s001.zip]

Archive with 1 entries (1 files):
- nutrients-3114849-supplementary.pdf
